# Supplementary material for: The expanding range of emerging tick-borne viruses in Eastern Europe and the Black Sea Region
Source: Sci Rep. 2023 Nov 14;13:19824. doi: 10.1038/s41598-023-46879-2 (PMC10646066; doi:10.1038/s41598-023-46879-2)
Supplement: Supplementary file 4 — Supplementary Tables. [file 41598_2023_46879_MOESM4_ESM.xlsx]

## Sheet: STableS1
Supplementary Table S1: Overview of the virus findings in pooled ticks. Information on pools evaluated with targeted PCR and individual NS are provided in Supplementary Table 2.
Pool ID	Site	Tick ID	Pool Size	Virus Detected	Mapped read #	Largest Contig / Read Size	Target	BLAST Similarity
P31	Poland	Ixodes ricinus	5	Norwavirus	2	997 bp	Nucleoprotein	0.9358
					6	746 bp	Replicase	0.929
P32	Poland	Ixodes ricinus	5	Norwavirus	28	3684 bp	Nucleoprotein	0.988
					73	5363 bp	Replicase	0.985
P33	Poland	Ixodes ricinus	5	Norwavirus	3	1103 bp	Nucleoprotein	0.988
					7	791 bp	Replicase	0.893
P34	Poland	Ixodes ricinus	5	Norwavirus	5	909 bp	Replicase	0.971
P36	Poland	Dermacentor reticulatus	5	Dermacentor reticulatus uukuvirus	13	2388 bp	Replicase	0.982
				Dermacentor reticulatus pestivirus-like virus 1	41	1922 bp	Polyprotein	0.932
P39	Poland	Dermacentor reticulatus	5	Dermacentor reticulatus uukuvirus	8	3445 bp	Replicase	0.989
				Dermacentor reticulatus pestivirus-like virus 1	16	1042 bp	Polyprotein	0.924
P41	Poland	Dermacentor reticulatus	5	Dermacentor reticulatus uukuvirus	24	1647 bp	Replicase	0.934
				Dermacentor reticulatus pestivirus-like virus 1	46	2213 bp	Polyprotein	0.917
P43	Poland	Dermacentor reticulatus	5	Dermacentor reticulatus uukuvirus	5	3475 bp	Replicase	0.954
				Dermacentor reticulatus pestivirus-like virus 1	7	901 bp	Polyprotein	0.899
P44	Poland	Dermacentor reticulatus	6	Dermacentor reticulatus uukuvirus	1072	6560 bp	Replicase	0.983
				Dermacentor reticulatus pestivirus-like virus 1	20	986 bp	Polyprotein	0.944
P46	Poland	Dermacentor reticulatus	5	Dermacentor reticulatus pestivirus-like virus 1	2	252 bp	Polyprotein	0.821
P49	Poland	Ixodes ricinus	5	Norwavirus	13	705 bp	Nucleoprotein	0.9915
					48	1534 bp	Replicase	0.9837
P50	Poland	Ixodes ricinus	5	Norwavirus	7	2596 bp	Nucleoprotein	0.9915
					21	1170 bp	Replicase	0.9855
				Iflavirus	10	769 bp	Polyprotein	0.9636
				Ixodes scapularis bunyavirus	2	1242 bp	Replicase	0.9421
P51	Poland	Ixodes ricinus	5	Norwavirus	37	3432 bp	Nucleoprotein	0.997
					62	14057 bp	Replicase	0.981
				Norway mononegavirus 1	42	2481 bp	Replicase	0.994
P55	Poland	Ixodes ricinus	5	Norwavirus	6	793 bp	Nucleoprotein	0.9937
					12	871 bp	Replicase	0.9724
				Norway luteo-like virus 3	3	430 bp	Replicase	0.8817
				Ixodes scapularis bunyavirus	2	1050 bp	Replicase	0.935
P58	Bulgaria	Ixodes ricinus	5	Norwavirus	5	1931 bp	Nucleoprotein	0.9938
					24	6514 bp	Replicase	0.9525
				Iflavirus	221	9237 bp	Polyprotein	0.9469
P59	Bulgaria	Ixodes ricinus	5	Norwavirus	6	356 bp	Replicase	0.9803
P60	Bulgaria	Ixodes ricinus	5	Norwavirus	12	3521 bp	Nucleoprotein	0.9847
					13	997 bp	Replicase	0.9689
P62	Bulgaria	Ixodes ricinus	5	Norwavirus	10	2407 bp	Nucleoprotein	0.988
					31	1829 bp	Replicase	0.9913
P63	Bulgaria	Ixodes ricinus	5	Norwavirus	8	835 bp	Replicase	0.903
				Chimay rhabdovirus	12	1232 bp	M-G protein	0.974
P64	Bulgaria	Ixodes ricinus	5	Serbia narna-like virus	623	2497 bp	Replicase	0.984
P67	Bulgaria	Ixodes ricinus	5	Norwavirus	21	3670 bp	Nucleoprotein	0.9839
					55	9825 bp	Replicase	0.9777
P69	Bulgaria	Ixodes ricinus	5	Norwavirus	12	3593 bp	Nucleoprotein	0.9844
					33	1132 bp	Replicase	0.9823
P73	Bulgaria	Ixodes ricinus	8	Norwavirus	3	1111 bp	Nucleoprotein	0.959
					4	1961 bp	Replicase	0.9382
P74	Bulgaria	Ixodes ricinus	8	Norwavirus	19	3179 bp	Nucleoprotein	0.9701
					44	9385 bp	Replicase	0.9788
P76	Bulgaria	Ixodes ricinus	8	Norwavirus	15	2525 bp	Nucleoprotein	0.9766
					66	9816 bp	Replicase	0.9798
P77	Bulgaria	Ixodes ricinus	8	Norwavirus	9	2803 bp	Nucleoprotein	0.9708
					33	5022 bp	Replicase	0.9729
P78	Bulgaria	Ixodes ricinus	8	Norwavirus	12	2185 bp	Nucleoprotein	0.9874
					22	3791 bp	Replicase	0.9831
				Norway mononegavirus	25	4325 bp	Polyprotein	0.9639
				Iflavirus	114	9256 bp	Polyprotein	0.947
P79	Bulgaria	Ixodes ricinus	8	Norwavirus	17	2022 bp	Nucleoprotein	0.9871
					49	6840 bp	Replicase	0.9712
P80	Bulgaria	Ixodes ricinus	8	Norwavirus	105	3694 bp	Nucleoprotein	0.9902
					222	14642 bp	Replicase	0.984
P87	Bulgaria	Hyalomma marginatum	2	Bole tick virus 4	126	2741 bp	Polyprotein	0.9303
P88	Bulgaria	Rhipicephalus turanicus	8	Brown dog tick phlebovirus	2	448 bp	Nucleoprotein	0.944
					8	1806 bp	Replicase	93.2%%
R1	Ukraine	Dermacentor reticulatus	20	Changping tick virus 1	3	731 bp	Nucleoprotein	0.968
R2	Ukraine	Dermacentor reticulatus	13	Changping tick virus 1	5	785 bp	Nucleoprotein	0.98
R3	Ukraine	Dermacentor reticulatus	24	Changping tick virus 1	2	304 bp	Nucleoprotein	0.947
R5	Ukraine	Dermacentor reticulatus	20	Changping tick virus 1	2	466 bp	Nucleoprotein	0.964
R7	Ukraine	Dermacentor reticulatus	12	Changping tick virus 1	4	417 bp	Nucleoprotein	0.962
R8	Ukraine	Dermacentor reticulatus	20	Changping tick virus 1	5	456 bp	Nucleoprotein	0.973
R9	Ukraine	Dermacentor reticulatus	20	Changping tick virus 1	4	263 bp	Nucleoprotein	0.97
R12	Ukraine	Dermacentor reticulatus	20	Changping tick virus 1	4	520 bp	Nucleoprotein	0.974
R15	Ukraine	Dermacentor reticulatus	25	Changping tick virus 1	3	443 bp	Nucleoprotein	0.972
R17	Ukraine	Dermacentor reticulatus	7	Changping tick virus 1	7	601 bp	Nucleoprotein	0.978
R18	Ukraine	Dermacentor reticulatus	20	Changping tick virus 1	2	277 bp	Nucleoprotein	0.957
R20	Ukraine	Dermacentor reticulatus	13	Changping tick virus 1	3	505 bp	Nucleoprotein	0.98
R21	Ukraine	Dermacentor reticulatus	20	Changping tick virus 1	6	784 bp	Nucleoprotein	0.976
R24	Ukraine	Dermacentor reticulatus	19	Changping tick virus 1	9	576 bp	Nucleoprotein	0.983
R26	Ukraine	Dermacentor reticulatus	20	Changping tick virus 1	4	363 bp	Nucleoprotein	0.964
R27	Ukraine	Dermacentor reticulatus	20	Changping tick virus 1	8	698 bp	Nucleoprotein	0.974
R32	Ukraine	Dermacentor reticulatus	20	Changping tick virus 1	4	626 bp	Nucleoprotein	0.973
R36	Ukraine	Dermacentor reticulatus	12	Changping tick virus 1	5	581 bp	Nucleoprotein	0.981
R37	Ukraine	Dermacentor reticulatus	8	Changping tick virus 1	5	469 bp	Nucleoprotein	0.978
G20	Georgia	Dermacentor reticulatus	2	Dermacentor reticulatus pestivirus-like virus 1	4	1101 bp	Polyprotein	0.941
				Changping tick virus 1	2	665 bp	Nucleoprotein	0.9699
G24	Georgia	Haemaphysalis parva	3	Tick phlebovirus	7	864 bp	Replicase	0.9436
G26	Georgia	Dermacentor marginatus	2	Hubei toti-like virus	2	394 bp	Hypothetical protein	0.8218
G34	Georgia	Dermacentor reticulatus	1	Changping tick virus 1	3	1020 bp	Nucleoprotein	0.8986
G42	Georgia	Hyalomma marginatum	1	Bole tick virus 2	4	408 bp	Replicase	0.9803
				Bole tick virus 4	4	1896 bp	Polyprotein	0.947
G43	Georgia	Hyalomma marginatum	1	Bole tick virus 4	32	667 bp	Polyprotein	0.9537
G44	Georgia	Hyalomma marginatum	1	Bole tick virus 4	17	1618 bp	Polyprotein	0.9628
G50	Georgia	Hyalomma marginatum	1	Taishun tick virus	2	527 bp	Nucleocapsid	0.703
					2	470 bp	Replicase	0.685
G52	Georgia	Rhipicephalus bursa	4	Bole tick virus 3	44	5938 bp	Replicase	0.9693
				Tick phlebovirus	3	492 bp	Replicase	0.945
G55	Georgia	Rhipicephalus bursa	2	Bole tick virus 3	17	1013 bp	Nucleoprotein	0.9665
G58	Georgia	Rhipicephalus bursa	1	Bole tick virus 3	98	6401 bp	Replicase	0.9702
G63	Georgia	Dermacentor reticulatus	3	Dermacentor reticulatus uukuvirus	71	6513 bp	Replicase	0.914
				Dermacentor reticulatus pestivirus-like virus 1	25	1836 bp	Polyprotein	0.9483
G64	Georgia	Ixodes ricinus	1	Norway partiti-like virus 1	3	836 bp	Replicase	0.951
G69	Georgia	Dermacentor reticulatus	5	Dermacentor reticulatus pestivirus-like virus 1	8	1051 bp	Polyprotein	0.9363
				Dermacentor reticulatus uukuvirus	7	940 bp	Replicase	0.8878
G85	Georgia	Ixodes ricinus	2	Uukuniemi virus	62	6255 bp	Replicase	0.9659
					4	791 bp	Glycoprotein precursor	0.9646
G96	Georgia	Dermacentor reticulatus	1	Changping tick virus 1	3	785 bp	Nucleoprotein	0.9809
G98	Georgia	Dermacentor reticulatus	3	Dermacentor reticulatus uukuvirus	3	659 bp	Replicase	0.9146
					1	597 bp	Nucleocapsid	0.8538
G110	Georgia	Dermacentor reticulatus	1	Dermacentor reticulatus uukuvirus	12	2038 bp	Replicase	0.9046
				Changping tick virus 1	3	659 bp	Nucleoprotein	0.9772
				Dermacentor reticulatus pestivirus-like virus 1	9	1617 bp	Polyprotein	0.9276

## Sheet: STableS2
Supplementary Table S2: Overview of the virus findings in pooled and single ticks
Pooled NS Screening							Individual Screening
Sample ID	Species	Pool Content	Mapped read #	Largest Contig/Read Size	% Identity	Reference	PCR (positive/total)	NS (+/-)	Target in NS	Sample ID	Mapped read #	Largest Contig/Read Size	% Identity	Reference
G18	Dermacentor reticulatus	3F	5	1442 bp	0.9064	Tacheng Tick Virus 2 strain Iasi20	2/3 (+)	2 / 0	2	G18-B25	16	3105 bp	0.9022	Dermacentor reticulatus uukuvirus isolate CT4
			3	786 bp	0.9618	Changping Tick Virus 1 strain Iasi22					2	221 bp	0.8795	Haseki tick virus strain Novosibirsk-2020
										G18-B26	17	1440 bp	0.9222	Tacheng Tick Virus 2 strain Iasi20
G19	Dermacentor marginatus	3M	4	469 bp	0.9885	Tacheng Tick Virus 2 isolate MU5	1/3 (+)	1 / 1	1	G19-B27	2	617 bp	0.7755	Tacheng Tick Virus 5 strain TC254
			2	1220 bp	0.8064	Hubei toti-like virus 24 strain tick106628				G19-B28	33	1324 bp	0.9381	Tacheng Tick Virus 2 strain Iasi20
G27	Dermacentor reticulatus	1M	17	2538 bp	0.9174	Tacheng Tick Virus 2 strain Iasi20	1/1 (+)	1 / 0	1	G27-B29	11	2139 bp	0.9163	Dermacentor reticulatus uukuvirus isolate CT4
			5	751 bp	0.9814	Changping Tick Virus 1 strain Iasi22
G33	Dermacentor reticulatus	3M	10	1057 bp	0.9196	Tacheng Tick Virus 2 strain Iasi20	3/3 (+)	3 / 0	1	G33-B32	62	5659 bp	0.9149	Tacheng Tick Virus 2 strain Iasi20
			2	633 bp	0.9068	Dermacentor reticulatus rhabdovirus CT3					4	264 bp	0.9087	Dermacentor reticulatus pestivirus-like virus 1 isolate CT2
			2	328 bp	0.726	Hubei toti-like virus
G65	Dermacentor marginatus	2M	2	451 bp	0.936	Tacheng Tick Virus 2 isolate MU5	1 / 2 (+)	1 / 0	Not detected
G70	Dermacentor reticulatus	5M	2	816 bp	0.8107	Tacheng Tick Virus 2 strain Iasi21	3/5(+)	3 / 0	2	G70-B34	4	332 bp	0.9639	Tacheng Tick Virus 2 strain Iasi20
											11	899 bp	0.9308	Haseki tick virus strain Novosibirsk-2020
										G70-B36	5	964 bp	0.918	Tacheng Tick Virus 2 strain Iasi20
											3	412 bp	0.8945	Dermacentor reticulatus pestivirus-like virus 1 isolate CT2
G72	Dermacentor reticulatus	6M	4	466 bp	0.9099	Tacheng Tick Virus 2 strain Iasi20
			7	477 bp	0.9413	Dermacentor reticulatus pestivirus-like virus 1 isolate CT2	6/6 (+)	6 / 0	1	G72-B37	26	5378 bp	0.9171	Tacheng Tick Virus 2 strain Iasi20
											23	941 bp	0.9098	Haseki tick virus strain Novosibirsk-2020
G95	Haemaphysalis punctata	2F	5	403 bp	0.9777	Tacheng Tick Virus 2 isolate MU5	0 /2 (+)	0 / 1	1	G95-B63	5	457 bp	0.9781	Tacheng Tick Virus 2 isolate MU5
G97	Dermacentor marginatus	2F	13	1656 bp	0.965	Tacheng Tick Virus 2 isolate MU5	2/2 (+)	2 / 0	2	G97-B43	43	1497 bp	0.9285	Tacheng Tick Virus 2 strain TC252
											4	621 bp	0.873	Tacheng Tick Virus 3 isolate TC255
										G97-B44	15	814 bp	0.9778	Tacheng Tick Virus 2 isolate MU5
G98	Dermacentor reticulatus	3M	3	659 bp	0.9146	Dermacentor reticulatus uukuvirus isolate CT4	2/3 (+)	2 / 0	2	G98-B45	86	5654 bp	0.9128	Tacheng Tick Virus 2 strain Iasi20
										G98-B46	43	3702 bp	0.9176	Tacheng Tick Virus 2 strain Iasi20
											2	515 bp	0.8859	Haseki tick virus strain Novosibirsk-2020
											3	362 bp	0.8796	Dermacentor reticulatus rhabdovirus 1 isolate CT3
P35	Dermacentor reticulatus	2F 3M	43	2286 bp	0.9379	Tacheng Tick Virus 2 strain Iasi20	3/5(+)	3 / 0	3	P35-B47	12	3383 bp	0.9296	Dermacentor reticulatus uukuvirus isolate CT4
			12	1380 bp	0.9283	Dermacentor reticulatus pestivirus-like virus 1 isolate CT2					2	266 bp	0.9298	Dermacentor reticulatus pestivirus-like virus 1 isolate CT2
										P35-B48	38	4376 bp	0.9299	Dermacentor reticulatus uukuvirus isolate CT4
											50	1279 bp	0.9265	Dermacentor reticulatus pestivirus-like virus 1 isolate CT2
										P35-B49	9	503 bp	0.9306	Tacheng Tick Virus 2 strain Iasi20
											4	221 bp	0.9638	Dermacentor reticulatus pestivirus-like virus 1 isolate CT2
P38	Dermacentor reticulatus	3F 2M	55	2286 bp	0.9379	Tacheng Tick Virus 2 strain Iasi20	3/5(+)	3 / 0	1	P38-B51	3	818 bp	0.9205	Changping Tick Virus 1 strain Iasi50
										P38-B52	24	1602 bp	0.9283	Tacheng Tick Virus 2 strain Iasi21
											26	1429 bp	0.93	Dermacentor reticulatus pestivirus-like virus 1 isolate CT2
											6	1436 bp	0.9596	Dermacentor reticulatus rhabdovirus 1 isolate CT3
P42	Dermacentor reticulatus	5F	44	2847 bp	0.9456	Tacheng Tick Virus 2 strain Iasi20	2/5(+)	2 / 1	2	P42-B53	3	542 bp	0.928	Tacheng Tick Virus 2 strain Iasi20
			74	2989 bp	0.9342	Dermacentor reticulatus pestivirus-like virus 1 isolate CT2					3	259 bp	0.8631	Dermacentor reticulatus pestivirus-like virus 1 isolate CT2
										P42-B54	21	1192 bp	0.9288	Tacheng Tick Virus 2 strain Iasi21
											38	537 bp	0.9274	Dermacentor reticulatus pestivirus-like virus 1 isolate CT2
										P42-B55	9	512 bp	0.9395	Dermacentor reticulatus pestivirus-like virus 1 isolate CT2
G41	Ixodes ricinus	9F	2	821 bp	0.9354	Jingmen tick virus isolate Serbia-24-28	2/9(+)	2 / 0	1	G41-B56	1	285 bp	0.9097	Ixodes ricinus isolate Ixodes ricinus/Moscow/264/2020 endogenous virus
			4	904 bp	0.9469	Norway partiti-like virus 1 isolate NOR/H3/Skanevik/2014					9	739 bp	0.9567	Betaricinrhavirus chimay strain BVC/BSLab
P40	Dermacentor reticulatus	5M	12	2498 bp	0.8084	Tacheng Tick Virus 1 strain TC253	0/5(+)	0 / 3	2	P40-B60	12	997 bp	0.8221	Tacheng Tick Virus 1 strain TC253
											4	1683 bp	0.9447	Dermacentor reticulatus uukuvirus isolate CT4
											14	575 bp	0.9651	Dermacentor reticulatus pestivirus-like virus 1 isolate CT2
											3	468 bp	0.985	Dermacentor reticulatus rhabdovirus 1 isolate CT3
										P40-B61	12	990 bp	0.8375	Tacheng Tick Virus 1 strain TC253
										P40-B62	8	421 bp	0.9406	Haseki tick virus strain Novosibirsk-2020

## Sheet: STableS3
Supplementary Table S3: Pairwise comparisons of the aligned Tacheng tick virus 2 and 1 sequences, expressed as per cent identity (ID: identical, GenBank accession legends are provided below the table)
Virus	Genome target	Nucleotide							Amino acid
TTV2	L segment (2331 bp)		G33_B32	G98_B45	G98_B46	G72_B37	P35_B48	P35_B47		G33_B32	G98_B45	G98_B46	G72_B37	P35_B48	P35_B47
		G33_B32	ID	0.994	0.993	0.993	0.985	0.975	G33_B32	ID	0.94	0.944	0.936	0.923	0.916
		G98_B45	0.994	ID	0.996	0.998	0.99	0.98	G98_B45	0.94	ID	0.934	0.98	0.911	0.905
		G98_B46	0.993	0.996	ID	0.994	0.989	0.979	G98_B46	0.944	0.934	ID	0.933	0.919	0.912
		G72_B37	0.993	0.998	0.994	ID	0.989	0.979	G72_B37	0.936	0.98	0.933	ID	0.907	0.901
		P35_B48	0.985	0.99	0.989	0.989	ID	0.979	P35_B48	0.923	0.911	0.919	0.907	ID	0.957
		P35_B47	0.975	0.98	0.979	0.979	0.979	ID	P35_B47	0.916	0.905	0.912	0.901	0.957	ID
	L segment (5659 bp)	5659 nt	MW561154	G33_B32	G98_B46					MW561154	G33_B32	G98_B46
		MW561154	ID	0.681	0.679				MW561154	ID	0.943	0.948
		G33_B32	0.681	ID	0.934				G33_B32	0.943	ID	0.983
		G98_B46	0.679	0.934	ID				G98_B46	0.948	0.983	ID
TTV1	L segment (997 bp)		NC031284	MK554672	P40_B60					NC031284	MK554672	P40_B60
		NC031284	ID	0.995	0.821				NC031284	ID	0.996	0.963
		MK554672	0.995	ID	0.818				MK554672	0.996	ID	0.96
		P40_B60	0.821	0.818	ID				P40_B60	0.963	0.96	ID
	S segment (391 bp)		NC031286	MK554680	P40_B61	P40_B60				NC031286	MK554680	P40_B61	P40_B60
		NC031286	ID	0.994	0.836	0.831			NC031286	ID	1	0.953	0.946
		MK554680	0.994	ID	0.836	0.831			MK554680	1	ID	0.953	0.946
		P40_B61	0.836	0.836	ID	0.961			P40_B61	0.953	0.953	ID	0.976
		P40_B60	0.831	0.831	0.961	ID			P40_B60	0.946	0.946	0.976	ID
	L segment (990 bp)		NC031284	MK554672	P40_B61					NC031284	MK554672	P40_B61
		NC031284	ID	0.996	0.839				NC031284	ID	1	0.96
		MK554672	0.996	ID	0.837				MK554672	1	ID	0.96
		P40_B61	0.839	0.837	ID				P40_B61	0.96	0.96	ID
	M segment (454 bp)		NC031285	MK554676	P40_B61					NC031285	MK554676	P40_B61
		NC031285	ID	0.991	0.808				NC031285	ID	1	0.927
		MK554676	0.991	ID	0.806				MK554676	1	ID	0.927
		P40_B61	0.808	0.806	ID				P40_B61	0.927	0.927	ID
	S segment (594 bp)		NC031286	MK554680	P40_B61					NC031286	MK554680	P40_B61
		NC031286	ID	0.996	0.824				NC031286	ID	1	0.948
		MK554680	0.996	ID	0.824				MK554680	1	ID	0.948
		P40_B61	0.824	0.824	ID				P40_B61	0.948	0.948	ID
MW561154 Tacheng Tick Virus 2 strain Iasi20 RNA-dependent RNA polymerase gene,
NC031284 Tacheng Tick Virus 1 strain TC253RNA-dependent RNA polymerase (L) gene
MK554672 Tacheng Tick Virus 1 strain QH1 RNA-dependent RNA polymerase (L) gene
NC031286 Tacheng Tick Virus 1 strain TC253 nucleocapsid protein (N) gene
MK554680 Tacheng Tick Virus 1 strain QH1 nucleocapsid protein (N) gene
MK554676 Tacheng Tick Virus 1 strain QH1 glycoprotein precursor (G) gene
MK554676 Tacheng Tick Virus 1 strain QH1 glycoprotein precursor (G) gene
